# Supplementary material for: Extrusion of Cell Encapsulated in Boron Nitride Nanotubes Reinforced Gelatin—Alginate Bioink for 3D Bioprinting
Source: Gels. 2022 Sep 21;8(10):603. doi: 10.3390/gels8100603 (PMC9602097; doi:10.3390/gels8100603)
Supplement: Supplementary file 1 [file gels-08-00603-s001.zip]

Archive with 1 entries (1 files):
- gels-1865222-supplementary.mp4
